# Supplementary material for: Buddleja globosa Leaf Methanolic Extract Acts Against Trypanosoma cruzi Parasites by Inducing Mitochondrial Inner Membrane Hyperpolarization
Source: Plants (Basel). 2025 Sep 2;14(17):2749. doi: 10.3390/plants14172749 (PMC12430229; doi:10.3390/plants14172749)
Supplement: Supplementary file 1 [file plants-14-02749-s001.zip]

Archive with 1 entries (1 files):
- plants-3720573-supplementary.pdf
